# Supplementary material for: Identification of MicroRNAs as Viable Aggressiveness Biomarkers for Prostate Cancer
Source: Biomedicines. 2021 Jun 5;9(6):646. doi: 10.3390/biomedicines9060646 (PMC8227559; doi:10.3390/biomedicines9060646)
Supplement: Supplementary file 1 [file biomedicines-09-00646-s001.zip]

Archive with 1 entries (1 files):
- biomedicines-1232765-supplementary.pdf
